# Supplementary material for: Asymmetric Power Boosts Extortion in an Economic Experiment
Source: PLoS One. 2016 Oct 4;11(10):e0163867. doi: 10.1371/journal.pone.0163867 (PMC5049762; doi:10.1371/journal.pone.0163867)
Supplement: S2 File — The raw data file containing the experimental decisions of all our study subjects. (XLSX) [file pone.0163867.s009.xlsx]

## Sheet: With Replacement
					Cooperation
					Round number
GroupNr	Date	Time	Place	Variable	1	2	3	4	5	6	7	8	9	10	11	12	13	14	15	16	17	18	19	20	21	22	23	24	25	26	27	28	29	30	31	32	33	34	35	36	37	38	39	40	41	42	43	44	45
1	19.05.14	17:25:00	K	input12	1	1	0	1	1	1	1	1	1	0											0	1	1	1	1	1	1	1	1	1	1	0	0	1	1	1	0	1	1	1
				input13	0	1	0	1	1	1	1	1	1	1	1	1	1	1	1	0	1	1	1	1											0	1	0	0	0	1	1	1	1	1	0	0	0	0	0
				input14											0	0	0	1	1	1	1	1	0	1	1	0	1	0	1	0	1	0	1	1											1	0	0	0	0
				input21	1	1	0	1	1	0	0	1	1	1											0	0	0	1	0	1	1	1	1	1	1	0	1	0	0	0	1	1	1	1
				input31	0	1	1	1	0	1	1	1	1	1	0	0	1	1	1	1	0	1	1	0											0	1	0	1	0	0	1	1	1	1	0	0	0	0	0
				input41											0	0	0	0	0	1	1	0	1	1	0	1	1	0	0	0	1	1	1	0											0	0	0	0	0
2	19.05.14	17:27:00	K	input12	0	0	0	1	1	1	0	0	1	1											1	0	0	0	0	0	0	1	0	1	1	1	0	1	0	1	1	0	1	1
				input13	0	1	0	1	1	1	1	0	1	1	1	1	1	1	1	1	1	1	1	1											1	1	1	1	1	1	1	1	1	1	1	0	0	0	0
				input14											1	1	1	1	1	1	1	1	1	1	1	1	1	1	1	1	1	1	1	1											1	0	0	0	1
				input21	0	0	1	0	0	1	1	0	0	1											0	0	0	0	0	0	0	0	1	0	0	0	1	0	1	0	0	1	1	1
				input31	0	0	1	0	1	1	0	0	0	1	1	1	1	1	1	1	1	1	1	1											0	1	0	0	1	1	1	1	1	1	0	0	0	1	1
				input41											1	1	1	1	1	1	1	1	1	0	1	0	0	0	1	1	1	1	0	1											0	0	0	0	0
3	20.05.14	15:43:00	K	input12	1	1	1	0	0	1	0	1	1	1											1	0	0	0	0	0	0	0	0	0	1	0	0	0	0	0	0	0	0	0	0	0	0	0	0
				input13	1	1	1	0	1	1	0	1	0	1	1	0	0	1	1	0	1	1	1	1
				input14											1	1	1	0	0	1	0	0	0	0	0	0	0	0	0	0	0	0	0	0	0	0	0	0	0	0	0	0	0	0	0	0	0	0	0
				input21	1	1	1	0	1	1	1	1	0	1											1	0	0	0	0	0	0	0	0	1	0	0	0	0	0	0	0	0	0	0	0	0	0	0	0
				input31	0	1	1	1	1	0	1	0	1	1	1	1	1	1	1	0	1	1	1	1
				input41											0	0	1	1	0	0	0	1	0	0	0	0	0	0	0	0	0	0	0	0	0	0	0	0	0	0	0	0	0	0	0	0	0	0	0
4	20.05.14	15:45:00	K	input12	1	1	1	1	1	1	1	1	1	1																					1	0	1	0	1	0	1	0	1	1
				input13	1	1	1	1	1	1	1	1	1	0	0	0	0	0	0	1	1	1	1	1	0	0	1	1	1	1	1	1	1	1	1	0	1	0	1	0	1	0	1	1	0	1	0	1	0
				input14											1	1	0	0	0	1	1	1	1	1	0	1	1	1	1	1	1	1	1	1											0	1	0	1	1
				input21	1	1	1	1	1	1	1	1	1	1																					0	0	0	0	0	0	0	1	1	1
				input31	1	1	1	1	0	1	0	1	1	1	0	0	0	1	1	1	0	0	0	0	1	1	0	0	1	1	0	0	0	0	0	0	0	1	0	0	0	1	0	0	0	0	1	0	0
				input41											1	0	0	0	0	1	1	0	0	1	0	1	1	0	1	1	1	0	0	1											0	0	0	0	1
5	21.05.14	13:33:00	K	input12	1	1	1	1	1	1	1	1	1	1											0	0	0	0	0	0	0	0	0	1	0	0	0	0	0	0	0	1	1	1
				input13	1	0	0	0	0	0	0	0	0	0	0	0	0	0	0	0	0	0	0	0	0	0	0	0	0	0	0	0	0	0	0	0	0	0	0	0	0	0	0	0	0	0	0	0	0
				input14											1	1	1	1	1	1	1	1	1	1																					0	0	0	0	0
				input21	1	0	1	0	1	0	0	0	1	1											0	0	0	0	0	0	0	0	0	0	0	0	0	0	0	0	0	0	1	1
				input31	0	1	0	0	0	0	0	0	0	0	0	0	0	0	0	0	0	0	0	0	0	0	0	0	0	0	0	0	0	0	0	0	0	0	0	0	0	0	0	0	0	0	0	0	0
				input41											0	1	1	1	1	1	1	1	1	1																					0	0	0	0	0
6	21.05.14	13:36:00	K	input12	1	1	0	0	1	1	0	1	1	1	0	1	0	1	0	1	1	1	1	1																					0	0	0	1	0
				input13	0	0	0	0	1	1	1	1	1	0											1	0	1	1	1	1	1	0	1	1	1	0	1	1	1	1	1	1	1	1	1	0	0	1	0
				input14											0	1	0	0	1	1	1	1	0	1	1	0	0	1	1	1	1	1	1	0	1	1	1	1	1	1	1	1	1	1
				input21	0	1	0	0	0	0	1	1	0	1	0	0	1	0	1	1	0	0	0	1																					0	0	0	0	1
				input31	0	0	0	0	0	0	1	1	0	1											0	0	0	0	1	1	0	1	0	0	0	0	0	0	1	1	1	1	1	0	0	0	0	0	0
				input41											1	1	0	0	1	1	1	0	1	0	1	1	0	0	1	1	1	1	0	1	1	0	0	1	1	1	1	1	1	1
7	22.05.14	13:28:00	K	input12	1	0	0	1	0	0	0	0	1	1	0	0	0	0	1	0	0	0	1	1	0	0	0	0	0	0	1	0	0	1	1	1	0	0	0	0	1	1	1	1
				input13	1	0	1	0	0	1	1	0	1	1																															0	0	0	0	0
				input14											0	1	1	0	0	0	0	0	0	1	0	0	0	0	0	0	0	1	1	0	1	0	0	0	0	0	0	1	0	0	0	0	1	0	0
				input21	0	0	0	0	0	0	0	0	0	0	0	0	0	0	0	1	0	0	0	1	0	0	0	0	0	0	0	1	0	0	0	1	1	0	0	0	0	1	1	1
				input31	1	1	0	1	1	1	0	1	1	1																															0	0	0	1	0
				input41											1	1	0	0	0	0	0	0	0	0	0	0	0	0	0	0	0	0	0	0	0	0	0	0	0	0	0	0	0	0	0	0	0	0	0
8	22.05.14	15:57:00	K	input12	1	1	1	1	1	0	1	1	1	1	1	1	1	1	0	1	1	1	1	1
				input13	1	1	1	1	1	0	1	1	1	1											1	1	0	0	0	0	1	1	1	1	1	1	1	1	1	1	1	1	1	1	1	1	0	0	0
				input14											1	1	1	1	0	1	1	1	1	1	1	1	0	0	0	0	1	1	1	1	1	1	1	1	1	1	1	1	1	1	1	1	0	0	0
				input21	0	1	1	0	1	1	0	0	1	1	1	1	1	1	1	1	1	1	1	1
				input31	0	0	1	1	1	1	0	1	1	1											0	1	1	0	0	0	0	0	0	0	0	0	0	1	1	1	0	0	1	1	0	1	1	0	0
				input41											1	0	0	1	1	0	0	0	0	1	1	1	0	0	0	0	0	0	0	0	0	0	0	0	0	0	0	0	1	1	0	0	0	0	0
9	22.05.14	17:40:00	K	input12	1	1	1	1	0	0	1	1	1	1											0	0	1	1	1	1	1	1	1	1	1	1	1	1	1	1	1	1	1	1	1	1	0	1	0
				input13	1	1	1	1	0	0	1	1	1	1	1	0	0	1	1	1	1	1	0	1	1	1	1	1	1	1	1	1	1	1											1	1	1	1	1
				input14											0	0	0	1	1	1	1	1	1	0											0	0	1	1	1	1	1	1	1	1
				input21	1	1	1	1	1	1	1	1	1	1											1	1	1	1	1	1	1	1	1	1	1	1	1	1	1	1	1	1	1	1	1	0	1	0	0
				input31	1	1	1	1	1	1	1	1	1	1	1	1	1	1	1	1	1	1	1	1	1	1	1	1	1	1	1	1	1	1											1	1	1	1	1
				input41											1	1	1	1	1	1	1	1	1	1											1	1	1	1	1	1	1	1	1	1
10	26.05.14	10:40:00	H	input12	1	0	1	1	1	1	1	0	1	1											0	1	1	1	0	1	1	1	1	1											0	0	1	1	1
				input13	1	1	1	0	1	0	0	1	0	0	0	1	0	1	0	1	1	0	0	1	0	1	1	1	0	1	0	1	1	1	1	0	1	1	0	0	1	1	0	1	0	1	1	1	1
				input14											1	0	1	1	1	1	1	1	1	1											0	0	1	0	0	1	1	1	1	1
				input21	1	1	1	1	0	0	0	1	1	1											0	1	0	1	0	1	1	1	1	1											0	0	1	1	1
				input31	1	1	0	0	0	0	0	0	1	1	0	0	0	0	1	1	1	0	0	1	1	1	0	0	1	1	1	1	0	1	0	0	0	0	0	0	0	0	1	1	1	1	1	1	1
				input41											1	1	1	1	0	0	1	1	1	1											0	0	0	1	1	1	1	1	1	1
11	26.05.14	13:47:00	H	input12	0	1	0	0	0	0	0	0	0	0											0	0	0	0	0	0	0	0	0	0	0	0	0	0	0	0	0	0	0	0
				input13	0	0	0	0	0	0	0	0	0	0	0	0	0	0	0	0	0	0	0	0											0	0	0	0	0	0	0	0	0	0	0	0	0	0	0
				input14											0	0	0	0	0	0	0	0	0	0	0	0	0	0	0	0	0	0	0	0											0	0	0	0	0
				input21	1	0	0	0	0	0	0	0	0	0											0	0	0	0	0	0	0	0	0	0	0	0	0	0	0	0	0	0	0	0
				input31	0	0	0	0	0	0	0	0	0	0	0	0	0	0	0	0	0	0	0	0											0	0	0	0	0	0	0	0	0	0	0	0	0	0	0
				input41											0	0	0	0	0	0	0	0	0	0	0	0	0	0	0	0	0	0	0	0											0	0	0	0	0
12	26.05.14	15:35:00	H	input12	0	0	1	1	1	1	1	1	1	1																					0	0	1	0	1	1	1	1	1	1
				input13	1	0	0	1	0	1	1	0	0	1	0	0	0	1	0	0	1	0	1	1	0	1	1	1	0	1	0	1	0	1	0	1	0	0	0	0	1	0	0	1	0	0	0	1	0
				input14											1	0	0	1	0	0	1	0	1	1	0	1	1	1	0	0	0	0	0	1											0	0	1	0	0
				input21	1	1	1	1	1	0	1	1	1	1																					1	0	0	1	1	1	0	0	1	1
				input31	0	1	1	0	0	0	0	0	0	0	0	0	0	0	0	0	0	0	0	0	0	0	0	0	0	0	1	0	0	0	0	0	0	0	0	0	0	0	0	0	0	0	0	0	0
				input41											1	0	0	0	0	0	0	0	0	0	0	0	0	1	0	0	0	0	0	1											0	0	0	0	0
13	27.05.14	10:55:00	H	input12	1	1	1	0	1	1	1	0	1	0											0	0	1	1	1	1	0	1	1	1	1	1	1	0	1	1	0	0	0	1	0	1	0	1	1
				input13	0	0	0	0	0	1	0	1	0	1	1	0	0	0	0	0	1	0	0	0	0	1	1	1	1	1	1	1	0	0
				input14											1	0	0	1	0	0	1	1	0	0											1	1	0	1	1	0	1	0	1	0	1	1	0	1	1
				input21	1	1	1	1	0	0	0	1	1	1											0	1	1	0	1	1	1	1	1	1	0	0	0	1	0	1	1	1	0	0	0	1	1	1	1
				input31	0	1	0	0	0	0	0	0	1	1	0	1	0	0	0	0	0	1	0	1	0	0	1	1	0	0	1	1	1	1
				input41											1	0	0	0	1	1	0	1	1	1											0	0	0	0	0	1	1	1	1	0	1	0	0	0	1
14	27.05.14	10:55b	H	input12	0	1	1	1	1	1	1	1	1	1	1	1	1	1	1	1	1	1	1	1	1	1	0	0	0	0	0	0	0	0	0	0	0	0	0	0	0	0	0	0	0	0	0	0	0
				input13	0	1	1	1	1	1	1	1	1	1	1	1	1	1	1	1	1	1	1	1											0	0	0	0	1	1	1	1	1	1
				input14																					0	1	0	1	1	1	1	1	1	1											0	0	0	0	0
				input21	1	1	1	1	1	1	0	0	0	0	1	1	1	1	1	1	1	1	0	0	1	0	0	0	0	0	0	0	0	0	0	0	0	0	0	0	0	0	0	0	0	0	0	0	0
				input31	1	1	0	1	1	0	1	0	1	0	1	1	1	1	1	1	1	1	1	1											0	1	0	1	0	1	0	0	0	1
				input41																					1	0	1	1	0	0	0	0	1	1											0	0	0	0	0
15	28.05.14	08:49:00	H	input12	1	1	1	0	1	1	1	1	1	1																															1	1	0	1	1
				input13	1	1	1	1	1	0	1	1	1	1	1	1	1	0	1	1	1	1	1	1	1	1	1	1	1	1	1	1	0	1	1	1	1	0	1	1	1	0	1	1
				input14											1	1	1	1	1	1	0	1	1	0	1	0	1	1	1	0	0	0	1	1	1	1	1	1	1	0	1	1	1	1	1	1	1	1	1
				input21	1	1	1	1	1	1	0	1	1	1																															1	1	0	0	0
				input31	1	1	0	1	1	0	1	1	0	1	0	1	1	1	1	1	0	0	1	1	1	0	1	1	1	0	1	1	0	0	1	0	1	0	1	0	1	1	0	1
				input41											0	0	1	0	1	1	1	0	0	1	0	1	1	0	1	1	1	1	0	0	0	0	0	1	0	1	0	1	0	0	0	0	1	1	0
16	28.05.14	13:47:00	H	input12	1	1	1	1	1	0	0	1	1	1											1	1	1	0	0	1	0	0	1	1	0	0	0	0	1	0	0	0	1	1	0	0	0	1	0
				input13	1	1	1	0	1	0	0	0	0	1	0	0	0	0	0	0	0	0	1	1	0	0	0	0	0	0	0	0	1	1	0	0	0	0	0	0	0	0	1	0	0	0	0	0	0
				input14											1	1	1	0	0	0	1	1	1	1
				input21	1	1	1	1	0	0	1	1	0	0											0	1	0	1	1	0	0	0	1	1	0	0	1	1	0	0	0	0	0	1	0	0	1	0	0
				input31	0	1	0	1	0	0	0	0	0	0	0	0	0	0	0	0	0	0	0	0	0	1	0	0	0	0	0	0	0	1	0	0	0	0	0	0	0	0	0	1	0	0	0	0	0
				input41											1	1	0	1	0	1	1	1	1	1
17	26.11.14	10:49:00	K	input12	1	0	1	1	1	0	0	1	1	1											1	1	1	0	1	1	1	0	1	1											1	1	1	1	1
				input13	0	1	1	1	1	1	1	1	1	1	1	1	1	0	1	1	1	1	1	0											1	1	1	1	1	1	1	1	1	1	1	1	1	1	1
				input14											1	1	1	0	1	1	1	1	1	1	1	1	1	0	1	1	1	1	1	1	1	1	1	1	1	1	1	1	1	1
				input21	1	0	0	0	1	1	0	0	0	1											0	1	1	1	1	1	1	1	0	1											1	1	1	1	1
				input31	1	1	1	1	1	0	1	1	0	1	1	1	1	1	0	0	1	1	1	1											0	0	1	1	1	1	0	0	0	1	1	1	1	1	0
				input41											0	0	1	1	0	1	1	1	1	1	0	1	1	1	0	1	1	1	1	1	1	1	1	1	1	1	1	1	1	1
18	26.11.14	10:59:00	K	input12	0	0	0	0	0	1	0	0	1	1	0	0	1	1	0	0	0	0	0	0	0	0	0	0	0	0	0	0	0	1											1	1	1	0	0
				input13	0	1	1	1	0	1	1	0	1	1											0	0	0	0	0	0	0	0	0	1	0	0	0	1	1	0	0	0	0	1
				input14											0	1	1	1	1	0	1	1	1	1											0	0	1	0	0	1	0	0	0	1	1	0	0	0	0
				input21	0	0	0	0	0	0	1	0	0	0	0	1	1	0	0	0	0	0	0	0	0	0	0	0	0	0	0	0	0	0											1	1	1	0	1
				input31	1	1	0	1	1	1	0	0	1	1											0	0	0	0	0	0	0	0	0	0	0	1	1	1	0	0	0	0	1	1
				input41											1	1	1	0	1	1	1	1	0	1											0	0	0	1	1	1	0	0	1	1	0	0	0	1	0
19	27.11.14	08:17:00	K	input12	1	1	1	0	0	0	0	0	0	0	1	1	1	1	0	0	1	1	1	1											1	1	0	0	1	0	0	1	1	0	1	1	1	0	1
				input13	1	1	1	0	1	1	1	1	1	1											1	1	0	0	0	0	1	1	0	0
				input14											1	1	1	1	0	0	1	1	1	1	1	0	1	0	0	0	1	1	0	0	1	1	0	0	1	1	1	1	1	0	0	0	1	0	1
				input21	1	1	1	0	0	0	1	0	1	1	0	0	0	1	1	1	1	0	1	0											0	0	1	1	0	1	1	1	1	1	1	1	0	1	1
				input31	1	1	1	1	1	0	0	1	1	0											1	1	0	0	1	0	0	1	1	1
				input41											0	0	1	1	1	1	1	0	1	0	1	1	1	0	0	0	0	0	1	0	0	1	0	1	1	0	0	0	1	1	0	0	0	1	0
20	27.11.14	08:23:00	K	input12	0	1	1	0	0	0	0	0	0	1	0	0	0	0	0	0	0	0	0	0	0	0	0	0	0	0	0	0	0	0	0	0	0	0	0	0	0	0	0	1
				input13	0	1	1	0	0	0	0	1	1	1											0	0	0	0	0	0	0	0	0	0	0	0	0	0	0	0	0	0	0	0	0	0	1	1	0
				input14											0	0	0	1	1	0	1	1	1	1																					0	0	0	0	0
				input21	0	0	0	1	1	0	0	0	0	0	1	0	0	0	0	0	0	0	0	0	0	0	0	0	0	0	0	0	0	1	0	0	0	0	0	0	0	0	0	1
				input31	0	1	1	1	0	1	1	0	1	0											0	0	0	0	0	0	0	0	0	0	0	0	0	0	0	0	0	0	0	1	0	0	0	1	0
				input41											1	1	1	1	1	1	1	1	1	1																					0	0	0	1	1
21	28.11.14	14:39:00	K	input12	1	1	1	1	1	0	1	0	0	1	1	0	0	1	1	1	1	1	1	1
				input13	0	1	1	1	1	0	0	1	1	1	0	1	0	1	1	1	1	1	1	1	1	1	0	1	0	1	0	1	1	0	1	0	1	1	0	1	0	0	0	1	0	0	0	0	0
				input14																					1	1	1	1	0	0	0	1	1	1	1	1	0	0	1	0	1	1	1	1	1	0	0	0	1
				input21	1	1	0	1	1	0	1	1	1	0	1	1	1	1	0	1	1	1	1	1
				input31	1	0	0	1	1	1	1	0	1	1	1	1	1	1	1	1	1	1	1	0	1	0	1	0	1	0	1	0	1	1	0	1	0	1	1	0	1	0	0	0	1	0	0	0	0
				input41																					0	1	1	1	0	0	1	1	1	1	1	0	1	1	0	1	1	1	1	1	1	1	1	1	1
22	28.11.14	14:41:00	K	input12	0	0	1	0	1	1	1	1	1	1											0	0	1	0	0	1	1	0	0	1
				input13	1	0	0	0	0	0	1	1	1	0	0	1	0	1	1	0	0	0	0	1											0	1	0	1	0	0	0	1	0	1	0	0	0	0	1
				input14											0	1	0	1	0	1	1	0	0	1	0	1	1	0	0	1	1	1	1	1	1	1	0	1	1	1	1	1	0	1	1	0	0	1	1
				input21	0	1	1	1	0	0	1	0	1	1											0	1	1	0	1	0	1	1	1	1
				input31	1	0	1	0	1	1	0	1	0	0	1	1	1	1	0	1	1	1	1	1											1	1	1	1	1	0	1	1	1	0	1	1	1	1	1
				input41											1	1	1	0	1	1	1	1	1	1	1	1	1	1	1	1	1	1	0	0	1	1	1	1	1	1	1	1	1	1	1	1	1	1	1
23	08.12.14	09:41:00	H	input12	0	1	1	0	1	0	0	1	1	0	1	1	0	0	1	1	0	1	1	1											1	1	0	1	0	0	1	1	0	0	1	1	0	1	1
				input13	1	1	1	1	0	0	0	1	1	0											1	1	1	0	1	0	1	1	0	1	1	1	1	1	0	0	1	1	1	1
				input14											1	1	1	1	1	0	0	0	1	1	1	1	1	0	1	1	1	1	0	1											1	1	1	0	1
				input21	1	1	0	1	1	1	0	1	1	1	0	1	1	1	1	1	0	0	0	1											1	1	1	1	1	1	1	1	1	1	0	0	1	1	1
				input31	0	1	0	1	1	0	1	0	0	1											1	0	0	1	1	0	1	1	0	0	0	1	1	1	0	0	1	1	0	1
				input41											0	1	1	0	1	1	1	1	1	1	0	1	0	1	1	1	0	0	1	1											1	0	1	0	1
24	08.12.14	14:22:00	H	input12	0	0	1	1	1	0	1	1	1	1																					1	1	1	1	1	1	1	1	1	1
				input13	0	0	0	0	1	1	1	1	0	1	0	1	1	1	1	1	1	1	1	1	1	0	0	1	1	0	1	0	1	1	0	1	0	0	1	0	0	1	0	1	0	1	1	0	1
				input14											1	0	0	1	0	0	0	1	0	1	0	0	1	1	1	1	0	1	1	1											1	1	1	1	0
				input21	1	1	1	1	0	1	1	0	0	0																					1	1	1	1	1	1	1	1	0	1
				input31	0	0	1	1	1	1	1	1	0	0	0	0	1	0	1	1	1	0	1	0	0	0	0	0	0	1	0	1	0	0	0	0	0	0	0	0	0	0	0	0	0	0	0	1	0
				input41											0	0	0	0	0	1	0	1	1	0	0	1	1	1	0	0	1	1	0	0											1	1	0	0	1
25	08.12.14	16:34:00	H	input12	0	0	0	1	0	0	1	0	1	1	0	0	1	0	1	1	1	1	1	1											0	0	0	0	1	1	1	1	0	1
				input13	0	1	1	1	1	1	1	1	0	0	1	1	0	1	1	1	1	1	0	1	0	0	1	1	1	1	0	1	1	1											1	0	0	1	1
				input14																					1	1	0	1	0	0	1	0	1	1	0	1	0	1	1	0	1	0	1	1	1	0	1	1	1
				input21	0	1	1	1	1	1	1	1	0	1	1	1	1	1	1	1	1	1	1	0											0	0	1	0	1	0	1	1	1	1
				input31	1	0	0	1	1	0	1	1	1	1	0	1	1	1	1	1	1	0	1	1	0	1	1	1	1	0	1	1	0	1											0	1	0	1	0
				input41																					0	1	1	0	0	0	0	0	1	1	1	0	0	0	0	0	0	1	1	1	0	0	0	1	1
26	10.12.14	14:22:00	H	input12	1	1	1	0	1	1	1	1	1	1											1	1	1	1	0	0	1	1	1	1	1	1	1	1	1	0	1	1	1	1
				input13	1	0	1	1	1	1	0	1	1	1	0	0	1	1	1	1	1	1	1	1											1	1	1	1	1	1	1	1	1	1	1	1	1	1	1
				input14											1	1	1	1	1	1	1	1	0	1	1	1	1	1	0	1	0	1	1	1											1	0	1	1	1
				input21	0	1	1	1	0	1	1	1	1	1											1	0	1	1	0	1	1	0	0	1	1	0	0	1	1	1	1	1	1	1
				input31	1	0	0	1	0	1	1	0	1	1	1	1	1	1	1	1	1	0	1	1											1	1	1	1	1	1	1	1	1	1	1	1	1	1	1
				input41											1	1	1	1	0	0	0	0	1	1	0	0	0	1	1	0	1	1	1	0											0	1	1	0	1
27	10.12.14	14:25:00	H	input12	0	1	1	1	1	1	1	0	1	1	1	1	1	0	1	0	0	1	1	1																					1	1	1	1	1
				input13	1	1	1	1	1	1	0	1	0	1											1	1	1	1	1	1	1	1	1	1	1	1	1	1	1	1	1	0	1	1	1	1	1	0	1
				input14											1	1	1	1	1	0	0	1	1	1	1	1	1	1	1	1	1	1	0	1	1	1	1	1	1	1	1	0	1	1
				input21	1	0	1	1	0	1	0	1	1	1	1	1	0	1	1	1	1	1	1	1																					1	1	1	1	1
				input31	0	0	1	1	0	1	1	1	0	1											0	0	0	1	0	0	0	1	1	1	1	1	0	0	0	1	1	1	0	0	0	1	1	1	0
				input41											1	1	1	0	1	1	1	1	0	1	0	1	1	1	1	0	1	1	1	1	1	1	0	1	1	1	1	1	1	1
28	11.12.14	09:19:00	H	input12	0	1	0	1	1	0	1	1	1	1	0	1	1	1	1	0	1	0	1	1																					1	1	0	0	0
				input13	1	0	1	1	0	1	1	1	0	1											1	1	0	1	0	1	1	1	1	1	0	0	1	1	0	1	1	0	1	1
				input14											1	1	1	1	1	0	1	1	0	1	1	0	0	1	0	1	1	1	1	1	0	1	0	0	0	1	1	1	0	1	1	1	1	0	0
				input21	0	0	0	0	0	0	0	0	1	0	0	1	0	0	1	1	1	0	0	0																					0	0	1	1	1
				input31	0	1	0	0	0	0	0	1	0	0											0	0	0	0	0	1	0	0	0	0	1	0	0	0	0	0	0	0	0	0
				input41											0	1	1	1	0	0	0	0	1	0	1	1	0	0	0	1	0	0	0	0	1	0	0	0	0	0	0	0	0	0	0	1	0	0	0
29	11.12.14	09:25:00	H	input12	0	0	0	0	0	0	0	0	0	0	1	1	0	0	0	0	0	0	0	0	0	0	0	0	0	0	0	0	0	0	0	0	0	0	0	0	0	0	0	0	0	0	0	0	0
				input13	0	0	1	1	0	0	0	1	1	0											0	0	0	1	1	1	1	0	0	1											1	0	0	0	0
				input14											0	0	0	0	0	0	1	0	1	0											1	0	0	1	0	0	0	1	1	0
				input21	0	0	0	0	0	0	0	0	0	1	0	0	1	0	0	0	0	0	0	0	0	0	0	0	0	0	0	0	0	0	0	0	0	0	0	0	0	0	0	0	0	0	0	0	0
				input31	0	1	1	1	0	1	1	0	0	1											0	0	1	1	0	0	1	0	0	1											0	0	0	0	0
				input41											0	0	1	0	0	1	1	1	0	1											0	0	0	0	0	0	1	0	0	1
[truncated: 15 more columns]

## Sheet: Without Replacement
					Cooperation
					Round number
GroupNr	Date	Time	Place	Variable	1	2	3	4	5	6	7	8	9	10	11	12	13	14	15	16	17	18	19	20	21	22	23	24	25	26	27	28	29	30	31	32	33	34	35	36	37	38	39	40	41	42	43	44	45
1	22.05.14	13:29:00	K	input12	1	0	0	1	1	0	0	0	0	0	1	1	0	0	0	1	0	0	0	1	0	0	0	0	1	1	0	0	1	1	0	0	0	0	1	1	0	0	0	0	1	0	1	1	0
				input13	0	1	1	1	0	1	1	0	1	1	0	1	1	1	0	1	1	0	0	1	1	1	0	1	1	0	1	1	1	1	1	1	0	1	1	1	1	1	1	1	1	1	1	1	1
				input21	0	1	1	1	1	0	0	0	0	1	0	0	1	0	0	0	1	0	0	0	1	0	0	0	0	1	1	0	0	1	1	0	0	0	0	1	1	0	0	1	1	0	0	0	1
				input31	1	0	1	1	1	1	0	1	1	0	1	1	1	1	1	1	1	0	0	0	1	1	1	1	1	0	1	1	0	1	1	1	1	1	1	1	0	1	1	1	1	1	1	1	1
2	22.05.14	15:55:00	K	input12	0	1	1	0	0	1	0	1	0	1	0	0	1	1	0	1	1	0	1	1	0	1	1	0	0	1	1	1	1	0	1	0	1	1	1	0	0	1	1	1	0	0	0	1	1
				input13	0	0	1	0	1	1	0	0	1	1	1	0	1	1	1	1	0	0	0	0	1	1	0	1	0	1	1	1	0	1	1	0	1	1	0	1	0	1	1	1	1	1	0	0	0
				input21	1	1	1	0	1	0	1	1	1	0	1	1	1	1	1	1	0	1	1	0	1	1	1	0	1	1	1	0	1	1	1	1	1	1	0	0	1	1	1	1	0	1	1	1	0
				input31	1	0	1	1	1	0	0	1	0	1	1	1	1	1	1	0	1	1	0	1	1	0	1	1	1	1	1	0	1	1	0	1	1	0	1	1	1	1	1	1	1	0	0	0	1
3	22.05.14	17:41:00	K	input12	1	1	1	1	1	1	1	1	0	1	0	1	1	1	1	0	1	1	0	1	1	1	1	1	1	1	1	1	0	1	0	0	0	0	0	0	0	0	0	0	1	0	0	0	0
				input13	1	1	1	1	1	1	1	1	0	1	1	1	0	1	1	0	1	1	1	1	0	1	1	1	1	1	0	1	1	1	1	1	1	1	1	0	1	0	0	0	1	0	1	0	0
				input21	0	1	1	1	0	0	1	1	1	1	1	0	0	0	1	1	1	1	1	1	1	1	1	1	1	0	0	0	1	0	0	0	0	0	0	0	0	0	0	0	0	0	0	0	0
				input31	1	1	1	1	1	1	1	1	1	0	1	1	1	1	1	1	1	1	1	1	1	1	1	1	1	1	1	1	1	1	1	1	1	1	1	1	0	0	0	0	0	1	0	0	0
4	26.05.14	10:38:00	H	input12	0	1	1	0	1	1	1	1	0	1	1	1	0	1	0	0	0	1	1	0	1	1	1	0	0	0	1	1	1	1	0	0	0	1	1	1	1	0	1	1	1	1	0	0	0
				input13	0	1	1	1	1	1	0	0	1	1	1	0	0	0	1	0	1	0	1	1	0	1	1	1	1	0	1	1	0	1	1	1	1	0	0	1	1	1	0	0	1	1	1	1	1
				input21	1	1	0	1	1	0	1	0	0	0	1	1	1	1	0	0	0	0	0	1	1	1	1	0	0	1	1	1	1	0	0	0	0	0	1	1	1	1	1	1	1	0	0	0	0
				input31	1	1	1	1	0	0	0	0	1	0	1	0	0	0	0	1	0	1	1	0	1	1	1	1	0	1	1	0	1	0	0	1	1	0	1	1	1	1	0	0	1	0	0	1	0
5	26.05.14	13:49:00	H	input12	1	0	0	1	1	1	1	1	1	1	1	1	0	1	1	1	1	1	1	1	1	0	1	1	0	0	0	0	0	0	0	0	0	0	0	0	0	0	0	0	0	0	0	0	0
				input13	1	1	1	1	1	1	0	1	1	0	1	1	0	0	0	0	0	0	0	0	0	0	0	0	0	0	0	0	0	0	0	0	0	0	0	0	0	0	0	1	0	0	0	0	0
				input21	0	1	1	1	0	1	1	1	0	1	1	0	1	1	0	1	0	0	1	1	0	1	0	0	0	0	0	0	0	0	0	0	0	0	0	0	0	0	0	0	1	0	0	0	0
				input31	1	1	0	1	0	0	1	0	0	1	0	0	0	0	0	0	0	0	0	0	0	0	0	0	0	0	0	0	0	0	0	0	0	0	0	0	0	0	0	0	0	1	0	0	0
6	26.05.14	15:35:00	H	input12	0	0	1	1	1	1	0	1	1	1	0	1	1	1	1	1	1	1	1	1	1	1	0	1	0	1	0	1	1	0	1	1	1	1	1	1	1	1	1	1	1	0	1	0	0
				input13	0	0	1	1	1	1	1	1	0	1	0	1	0	1	1	1	1	1	1	1	1	0	1	1	0	1	1	1	1	1	0	0	1	1	1	1	1	1	1	1	1	1	1	1	1
				input21	0	0	0	1	1	1	1	0	1	1	1	0	1	1	1	1	1	0	1	1	0	1	1	0	1	1	1	1	1	1	0	1	1	1	1	0	1	1	1	1	0	1	0	0	0
				input31	1	1	1	1	1	1	1	0	1	1	1	1	1	1	1	1	1	0	1	1	1	1	0	0	0	0	0	0	1	1	1	1	0	1	1	1	1	1	1	1	1	1	1	1	1
7	28.05.14	08:50:00	H	input12	1	1	1	0	1	1	1	1	0	1	0	1	0	1	0	1	0	1	0	1	0	1	0	0	0	0	0	0	0	0	0	0	0	0	0	0	0	0	0	0	0	0	0	0	0
				input13	1	1	1	1	1	1	0	1	0	1	1	0	0	1	1	1	1	1	1	1	0	1	0	0	0	0	0	0	1	0	0	0	0	0	0	0	0	1	1	1	1	0	0	0	0
				input21	1	1	0	1	1	1	1	0	0	0	1	0	1	0	1	0	1	0	1	0	1	0	0	0	0	0	0	0	0	0	0	0	0	0	0	0	0	0	0	0	0	0	0	0	0
				input31	1	1	1	1	1	0	1	0	0	1	0	0	1	1	1	1	1	1	1	1	0	0	0	0	0	0	0	1	0	0	0	0	0	0	0	0	1	1	1	1	0	0	0	0	0
8	28.05.14	10:35:00	H	input12	0	0	0	1	1	1	1	0	1	1	1	1	0	1	1	1	0	1	1	1	1	0	1	1	1	0	0	1	1	1	1	0	0	1	1	1	1	0	1	1	0	0	1	1	1
				input13	1	1	1	1	1	0	1	1	1	0	1	1	1	0	1	1	1	1	1	1	1	1	0	0	0	0	0	0	0	0	0	0	0	0	0	0	0	0	0	0	0	0	1	0	1
				input21	1	1	1	1	1	0	1	1	0	1	1	1	1	1	1	0	1	1	1	1	0	0	1	0	1	1	1	1	1	0	1	1	1	1	0	0	1	1	0	1	0	0	0	0	0
				input31	1	1	1	0	1	1	0	0	0	0	0	0	1	1	1	1	1	1	1	1	1	0	0	0	0	0	0	0	0	0	0	0	0	0	0	0	0	0	0	0	0	0	0	1	0
9	28.05.14	10:36:00	H	input12	0	1	1	1	1	1	0	0	0	0	1	1	1	1	1	1	1	1	0	0	0	0	0	0	1	1	1	1	1	1	0	0	0	0	1	1	0	0	0	1	1	1	1	0	0
				input13	0	1	1	0	0	0	0	0	0	0	1	1	1	1	0	1	1	0	0	0	0	0	0	0	1	1	1	1	1	1	0	0	0	0	1	1	1	1	0	1	1	0	1	0	0
				input21	1	1	1	1	1	1	0	1	1	1	1	1	1	1	1	0	0	0	0	0	0	0	1	1	0	1	1	1	0	0	0	0	0	1	1	0	0	0	0	1	1	0	0	0	1
				input31	1	1	0	1	1	0	0	1	0	1	1	0	0	0	1	0	1	0	1	1	0	1	0	1	0	1	1	0	1	1	0	1	0	1	0	1	1	0	0	1	0	1	0	1	0
10	28.05.14	13:48:00	H	input12	1	0	1	1	1	1	1	1	1	1	1	1	1	1	1	1	0	1	0	1	0	0	1	1	1	1	1	1	0	1	1	1	1	1	1	1	1	1	1	1	1	1	1	1	1
				input13	1	0	1	0	1	1	1	1	1	1	1	1	1	0	0	1	0	0	0	1	0	0	1	1	1	1	1	0	0	1	1	1	1	1	1	0	1	1	1	1	1	1	1	1	1
				input21	1	1	1	1	1	1	1	1	1	1	1	1	1	1	1	0	1	0	1	1	1	1	1	1	1	1	0	0	1	1	1	1	1	1	1	1	1	0	1	0	0	1	1	1	1
				input31	1	1	1	1	0	0	1	0	1	1	1	1	0	0	1	0	0	0	1	1	1	1	1	1	1	1	0	0	1	1	0	0	0	1	0	1	1	1	1	1	1	0	1	0	1
11	08.12.14	09:38:00	H	input12	1	0	0	1	1	0	1	1	1	1	1	1	1	0	1	1	1	1	1	1	1	0	1	1	1	1	1	1	1	0	1	1	0	1	1	1	1	1	1	1	1	0	1	1	1
				input13	0	1	1	0	1	1	0	0	1	1	1	0	1	0	1	1	1	0	1	1	1	1	1	0	1	1	0	0	1	0	1	0	0	1	1	0	0	1	1	0	1	1	1	1	0
				input21	0	1	1	1	1	1	1	0	1	1	0	1	1	1	1	1	1	1	1	1	0	1	1	1	1	1	1	0	1	1	1	0	1	1	1	1	1	1	1	1	0	1	1	1	1
				input31	1	1	0	1	1	1	0	1	1	1	0	1	1	1	1	0	0	1	1	1	1	0	0	1	1	0	1	1	1	0	0	0	1	1	1	0	1	0	1	0	1	1	1	1	1
12	08.12.14	14:18:00	H	input12	0	1	1	0	1	0	1	0	1	0	0	1	1	1	1	0	1	1	0	0	0	0	0	0	1	1	1	1	1	0	1	1	1	1	1	1	0	1	1	1	1	0	0	0	0
				input13	1	0	1	1	1	0	1	1	1	0	1	1	1	1	1	1	0	0	0	0	0	0	0	0	1	1	1	1	1	0	1	1	1	1	1	0	0	0	0	0	0	0	0	0	0
				input21	1	0	0	1	1	0	0	1	0	1	0	0	1	1	1	1	1	0	0	0	0	1	1	0	0	1	1	1	1	1	0	0	1	1	1	1	1	1	1	1	0	0	0	0	0
				input31	1	1	0	1	1	1	1	0	0	1	1	0	1	1	1	1	0	0	0	0	0	0	0	0	1	0	0	1	0	1	1	1	1	0	0	0	0	0	0	0	0	0	0	0	0
13	08.12.14	16:39:00	H	input12	0	1	1	1	1	1	1	1	1	1	1	1	1	1	1	1	0	1	1	1	1	1	1	1	1	1	1	1	1	1	1	1	1	1	1	1	1	1	1	1	1	1	1	1	0
				input13	0	0	1	1	1	1	1	1	1	1	1	1	1	1	0	0	0	0	0	1	0	0	0	1	0	0	0	1	0	1	0	0	1	0	0	0	0	0	1	1	0	0	0	0	0
				input21	1	1	0	1	1	0	0	1	1	1	1	1	1	1	1	0	1	1	1	1	1	1	1	1	1	1	1	1	1	1	1	1	1	1	1	1	1	1	1	1	1	1	1	0	0
				input31	0	1	1	0	1	0	1	1	1	1	1	1	1	0	0	0	0	0	1	0	0	0	1	0	0	0	1	0	0	0	0	0	0	1	0	0	0	0	1	0	1	0	0	0	0
14	09.12.14	09:00:00	H	input12	0	0	0	1	1	1	1	1	0	0	1	1	1	0	1	0	1	1	1	1	1	1	1	1	1	1	0	0	1	1	1	1	0	0	0	1	1	1	1	1	1	1	1	1	0
				input13	0	1	1	1	0	0	0	0	0	1	1	0	0	0	1	0	0	1	0	0	1	0	0	1	0	0	0	0	1	1	1	0	0	0	0	1	0	0	1	1	0	0	0	1	0
				input21	1	1	1	1	1	1	1	0	0	1	1	1	0	0	0	1	1	0	1	1	0	1	1	1	1	1	1	1	1	1	1	0	0	0	1	1	1	0	1	1	1	1	1	0	1
				input31	1	1	1	0	0	0	0	0	1	1	0	0	0	1	1	0	0	0	0	1	1	0	0	1	1	0	0	1	1	0	0	1	0	0	0	1	1	0	0	0	0	0	0	1	1
15	09.12.14	09:02:00	H	input12	1	1	0	1	1	0	1	1	0	1	1	1	1	1	1	1	0	1	1	1	1	1	1	0	0	1	1	1	1	1	1	1	1	1	1	1	1	1	1	1	1	0	1	0	0
				input13	0	0	0	0	1	1	1	1	0	0	1	0	1	1	1	1	1	1	1	0	1	1	1	0	1	1	1	1	1	1	1	1	1	0	0	0	0	0	0	0	0	0	0	0	0
				input21	1	1	0	1	1	1	0	1	0	1	0	1	0	1	1	0	1	1	1	1	0	1	1	1	1	1	1	0	1	1	1	1	1	1	1	0	0	0	0	1	1	1	1	1	0
				input31	0	0	0	0	0	1	1	0	1	1	1	0	1	0	0	1	1	1	1	0	0	1	1	1	1	1	1	1	1	0	0	0	0	1	1	0	0	0	0	0	0	0	0	0	0
16	09.12.14	11:15:00	H	input12	0	0	1	0	1	0	0	1	0	1	1	1	1	1	1	1	1	1	1	1	1	1	1	1	1	1	1	1	1	1	1	1	1	1	1	1	1	1	1	1	1	1	1	0	1
				input13	1	0	1	0	1	1	1	1	1	1	1	1	0	1	1	1	0	1	1	1	0	1	1	1	1	1	1	1	1	1	1	1	0	1	1	1	1	1	1	0	1	1	1	1	1
				input21	0	1	1	0	1	0	1	1	1	1	0	1	1	0	1	1	1	1	1	0	1	0	1	1	1	1	1	1	1	1	0	1	1	0	1	1	1	1	1	1	0	1	1	1	1
				input31	1	1	1	1	0	0	0	1	0	0	0	1	1	0	0	0	0	0	0	0	0	0	1	1	1	1	1	1	1	1	1	1	1	1	0	1	1	1	1	1	1	1	1	1	1
17	09.12.14	11:20:00	H	input12	1	1	0	1	1	1	1	1	0	1	1	1	1	1	1	1	1	1	1	1	1	1	1	1	1	1	1	1	1	1	1	1	1	1	1	1	1	1	1	1	1	1	1	1	1
				input13	0	1	1	1	1	1	1	1	1	1	1	1	1	1	1	1	1	1	1	1	1	1	1	1	1	1	1	1	1	1	1	1	1	1	1	1	1	1	1	1	1	1	1	1	1
				input21	0	1	1	1	1	1	0	1	1	1	0	1	1	0	0	1	1	1	1	1	1	1	0	0	1	1	1	1	1	1	1	1	1	0	1	1	1	1	1	1	1	1	1	1	1
				input31	1	0	0	0	1	1	0	1	1	1	1	1	1	1	1	1	1	1	1	1	1	1	1	1	1	1	1	1	1	1	1	0	0	0	0	1	0	1	1	1	1	1	1	1	1
[truncated: 15 more columns]
